# Supplementary material for: MicroRNAs within the Basal-like signature of Quadruple Negative Breast Cancer impact overall survival in African Americans
Source: Sci Rep. 2022 Dec 22;12:22178. doi: 10.1038/s41598-022-26000-9 (PMC9780260; doi:10.1038/s41598-022-26000-9)
Supplement: Supplementary file 2 — Supplementary Information 2. [file 41598_2022_26000_MOESM2_ESM.xls]

## Sheet: Table S1
Table S1. Over all AR negative vs Positive
miRNA	log2FC	P-adj
hsa-mir-135b	3.3 (Up)	5.21e-126
hsa-mir-584	1.7 (Up)	1.04e-104
hsa-mir-17	1.4 (Up)	9.36e-116
hsa-mir-20a	1.2 (Up)	2.39e-60
hsa-mir-532	0.6 (Up)	1.58e-44
hsa-mir-29c	-0.9 (Down)	2.72E-26
hsa-mir-375	-1.0 (Down)	2.52E-14
hsa-mir-10a	-1.4 (Down)	2.74E-45

## Sheet: Table S2
Table S2. QNBC compared to TNBC AR positive
miRNA	log2FC	p-adj
hsa-mir-135b	2.2 (Up)	0.00641516
hsa-mir-584	1.5 (Up)	0.000490142
hsa-mir-20a	1.4 (Up)	4.27e-05
hsa-mir-17	1.3 (Up)	6.62e-05
hsa-mir-532	0.6 (Up)	0.0252835
hsa-mir-10a	-1.3 (Down)	0.016664581
hsa-mir-375	-1.8 (Down)	0.006761255
hsa-mir-29c	-0.7 (Down)	0.162012123

## Sheet: Table S3
Table S3. miRNA to related gene correlation coefficient
		MYC	MIR17HG	FOXA1
hsa-mir-17	mRNA	0.47	0.5	-0.41
	protein	0.28	N/A	-0.44
hsa-mir-20a	mRNA	0.42	0.47	-0.35
	protein	0.25	N/A	-0.38
		CCNG2	GATA3
hsa-mir-135b	mRNA	-0.28	-0.46
	protein	N/A	-0.47
		TNF
hsa-mir-10a	mRNA	-0.21
	protein	N/A
		CTNNB1	IL1B	KLF5	RUNX3
hsa-mir-375	mRNA	-0.12	-0.16	-0.25	-0.37
	protein	-0.16	-0.27	-0.12	-0.17
		CD276	CDK6	CDKN2A
hsa-mir-29c	mRNA	-0.3	-0.33	-0.29
	protein	-0.17	-0.31	-0.24

## Sheet: Table S4
Table S4. miRNAs DE in over all AR negative compared to positive.
miRNA	Base Mean	log2FC	P-adj	Chromosome
hsa-mir-934	20.03	4.8	8.5e-142	chrX
hsa-mir-577	36.51	4.7	9.49e-176	chr4
hsa-mir-522	5.68	3.9	1.53e-37	chr19
hsa-mir-519a-1	13.19	3.8	2.27e-69	chr19
hsa-mir-516a-1	5.12	3.8	2.18e-57	chr19
hsa-mir-135b	65.7	3.3	5.21e-126	chr1
hsa-mir-519a-2	7.83	2.8	1.76e-27	chr19
hsa-mir-105-2	45.85	2.3	2.26e-13	chrX
hsa-mir-885	8.06	2.3	2.05e-33	chr3
hsa-mir-9-2	2942.54	2.3	1.48e-63	chr5
hsa-mir-9-1	2944.73	2.3	2.2e-63	chr1
hsa-mir-9-3	2951.94	2.3	1.91e-63	chr15
hsa-mir-767	32.23	2.2	4e-12	chrX
hsa-mir-18a	53.2	2.1	2.91e-123	chr13
hsa-mir-105-1	39.49	2	4.57e-10	chrX
hsa-mir-584	167.52	1.7	1.04e-104	chr5
hsa-mir-937	11.95	1.5	1.54e-35	chr8
hsa-mir-129-2	5.85	1.5	8.61e-26	chr11
hsa-mir-224	157.96	1.5	9.21e-27	chrX
hsa-mir-1269a	186	1.4	1.02e-06	chr4
hsa-mir-455	769.34	1.4	1.35e-72	chr9
hsa-mir-17	3323.2	1.4	9.36e-116	chr13
hsa-mir-31	24.7	1.3	4.86e-32	chr9
hsa-mir-129-1	5.37	1.3	6.33e-20	chr7
hsa-mir-19a	90.58	1.3	2.49e-70	chr13
hsa-mir-452	200.43	1.2	2.03e-28	chrX
hsa-mir-505	140.56	1.2	2.23e-88	chrX
hsa-mir-877	6.06	1.2	1.04e-33	chr6
hsa-mir-20a	769.92	1.2	2.39e-60	chr13
hsa-mir-188	8.33	1.1	1.58e-44	chrX
hsa-mir-3200	14.25	1.1	2.05e-23	chr22
hsa-mir-942	16.05	1	2.97e-41	chr1
hsa-mir-146a	417.27	1	5.94e-37	chr5
hsa-mir-19b-1	226.61	1	1.64e-56	chr13
hsa-mir-375	87622.9	-1	2.52e-14	chr2
hsa-mir-196a-2	1347.35	-1.1	2.3e-18	chr12
hsa-mir-196a-1	1162.97	-1.2	9.32e-19	chr17
hsa-mir-135a-1	8.08	-1.2	7.38e-09	chr3
hsa-mir-2115	5.39	-1.2	2.3e-09	chr3
hsa-mir-135a-2	9.6	-1.3	2.36e-10	chr12
hsa-mir-10a	121503	-1.4	2.74e-45	chr17
hsa-mir-190b	65.09	-1.7	2.96e-44	chr1
hsa-mir-184	179.08	-1.8	5.57e-21	chr15
hsa-mir-449b	6.18	-3	5.32e-26	chr5
hsa-mir-449a	34.19	-4	3.75e-59	chr5

## Sheet: Table S5
Table S5. miRNAs DE in QNBC compared to TNBC AR positive.
miRNA	Base Mean	log2FC	P-adj	Chromosome
hsa-mir-519a-1	18.65	3.6	0.003044	chr19
hsa-mir-516a-2	6.09	3.6	0.016665	chr19
hsa-mir-516a-1	6.7	3.5	0.016326	chr19
hsa-mir-129-2	5.77	2.4	0.000589	chr11
hsa-mir-129-1	5.3	2.4	0.00131	chr7
hsa-mir-135b	65.7	2.2	0.006415	chr1
hsa-mir-584	167.52	1.5	0.00049	chr5
hsa-mir-455	769.34	1.4	0.000564	chr9
hsa-mir-20a	769.92	1.4	4.27e-05	chr13
hsa-mir-4661	12.93	1.4	0.010915	chr8
hsa-mir-20b	118.21	1.3	0.033979	chrX
hsa-mir-17	3323.2	1.3	6.62e-05	chr13
hsa-mir-106a	145.7	1.1	0.016326	chrX
hsa-mir-92a-1	14131.1	0.9	0.001852	chr13
hsa-mir-92a-2	12805.4	0.9	0.001873	chrX
hsa-mir-500b	24.6	0.9	0.017844	chrX
hsa-mir-222	157.81	0.9	0.025284	chrX
hsa-mir-19b-2	203.04	0.8	0.016665	chrX
hsa-mir-214	114.82	0.8	0.032058	chr1
hsa-mir-19b-1	226.61	0.8	0.01506	chr13
hsa-mir-23a	20190.2	0.7	0.000589	chr19
hsa-mir-181a-2	4819.78	0.6	0.032058	chr9
hsa-mir-532	2049.49	0.6	0.025284	chrX
hsa-mir-24-2	2095.89	0.6	0.024223	chr19
hsa-mir-24-1	2042.37	0.6	0.030062	chr9
hsa-mir-664a	146.92	-0.7	0.032058	chr1
hsa-mir-193b	414.91	-0.7	0.032058	chr16
hsa-mir-625	839.22	-0.8	0.043634	chr14
hsa-mir-382	79.17	-0.8	0.039173	chr14
hsa-mir-758	61.97	-0.9	0.039173	chr14
hsa-mir-10b	285851	-1	0.016665	chr2
hsa-mir-615	36.07	-1.2	0.032058	chr12
hsa-mir-3677	39.36	-1.2	0.033979	chr16
hsa-mir-940	16.21	-1.3	0.019216	chr16
hsa-mir-10a	121503	-1.3	0.016665	chr17
hsa-mir-196a-2	1347.35	-1.5	0.032058	chr12
hsa-mir-196a-1	1162.97	-1.6	0.025522	chr17
hsa-mir-375	87622.9	-1.8	0.006761	chr2
hsa-mir-190b	65.09	-2.7	3.04e-07	chr1
hsa-mir-2115	5.75	-4.7	8.22e-08	chr3

## Sheet: Table S6
Table S6. miRNAs DE in over all samples AA compared to CA.
miRNA	Base Mean	Log2FC	P-adj	Chromosome
hsa-mir-519a-1	9.87	2	3.26e-12	chr19
hsa-mir-516a-1	5.12	2	4.95e-09	chr19
hsa-mir-1269b	24.92	1.4	0.011747	chr17
hsa-mir-767	26.37	1.3	0.000791	chrX
hsa-mir-519a-2	5.69	1.3	0.00013	chr19
hsa-mir-129-2	5.85	1.2	2.3e-12	chr11
hsa-mir-129-1	5.37	1.2	2.98e-11	chr7
hsa-mir-2115	5.75	1.1	2.18e-05	chr3
hsa-mir-224	157.96	1.1	4.24e-10	chrX
hsa-mir-452	200.43	1.1	8.08e-15	chrX
hsa-mir-934	20.03	1	0.001379	chrX
hsa-mir-217	67.9	1	3.09e-15	chr2
hsa-mir-20a	769.92	0.9	2.52e-24	chr13
hsa-mir-135b	65.7	0.9	2.62e-05	chr1
hsa-mir-660	104.61	0.9	2.26e-37	chrX
hsa-mir-18a	53.2	0.8	2.92e-09	chr13
hsa-mir-383	5.7	0.7	0.024105	chr8
hsa-mir-937	11.95	0.7	2.34e-06	chr8
hsa-mir-500b	24.6	0.7	1.05e-18	chrX
hsa-mir-93	16091.6	0.7	7.04e-26	chr7
hsa-mir-3615	13.24	0.7	4.08e-12	chr17
hsa-mir-584	167.52	0.7	2.55e-10	chr5
hsa-mir-362	35.39	0.7	2e-14	chrX
hsa-mir-17	3323.2	0.6	3.83e-12	chr13
hsa-mir-135a-2	14.47	0.6	0.040678	chr12
hsa-mir-500a	1446.64	0.6	1.08e-17	chrX
hsa-mir-181b-2	589.08	0.6	9.41e-13	chr9
hsa-mir-877	6.06	0.6	7.18e-06	chr6
hsa-mir-532	2049.49	0.6	2.74e-23	chrX
hsa-mir-494	5.56	-0.6	5.88e-06	chr14
hsa-mir-3677	39.36	-0.6	5.33e-06	chr16
hsa-mir-34c	48.96	-0.6	4.88e-06	chr11
hsa-mir-431	41.22	-0.6	8.48e-07	chr14
hsa-let-7b	94864.1	-0.6	2.27e-12	chr22
hsa-mir-326	33.92	-0.6	4.06e-07	chr11
hsa-mir-642a	15.55	-0.6	3.54e-06	chr19
hsa-mir-3605	11.67	-0.6	3.86e-08	chr1
hsa-mir-628	117.77	-0.6	4.56e-09	chr15
hsa-mir-34b	9.24	-0.6	3.16e-06	chr11
hsa-mir-323b	14.4	-0.6	5.45e-06	chr14
hsa-mir-337	137.77	-0.7	3.97e-11	chr14
hsa-mir-134	1321.87	-0.7	2.55e-14	chr14
hsa-mir-3170	6.79	-0.7	4.91e-09	chr13
hsa-mir-935	11.77	-0.7	0.000358	chr19
hsa-mir-323a	13.83	-0.7	6.39e-08	chr14
hsa-mir-10a	121503	-0.7	1.18e-08	chr17
hsa-mir-4668	14.52	-0.7	1.25e-11	chr9
hsa-mir-196b	1097.65	-0.8	1.63e-10	chr7
hsa-mir-539	36.09	-0.8	9.74e-14	chr14
hsa-mir-653	66.83	-0.8	1.79e-10	chr7
hsa-mir-551b	6.22	-0.8	1.37e-09	chr3
hsa-mir-374c	7.29	-0.9	0.01274	chrX
hsa-mir-135a-1	10.89	-0.9	0.001425	chr3
hsa-mir-1258	5.22	-0.9	4.92e-09	chr2
hsa-mir-3607	284.27	-0.9	1.18e-16	NA
hsa-mir-891a	7.35	-1	1.23e-07	chrX
hsa-mir-449a	34.71	-1.2	0.000128	chr5
hsa-mir-449b	6.32	-1.3	0.000503	chr5
hsa-mir-483	24.76	-1.4	2.74e-23	chr11
hsa-mir-184	220.46	-1.6	1.59e-11	chr15
hsa-mir-153-2	155.5	-1.6	6.07e-24	chr7
hsa-mir-1269a	240.32	-1.9	2.57e-07	chr4
hsa-mir-153-1	8.52	-1.9	5.71e-23	chr2

## Sheet: Table S7
Table S7. miRNAs DE in over all samples AA compared to CA in QNBC
miRNA	Base Mean	log2FC	P-value	P-adj	Chromosome
hsa-mir-129-2	8.07	3.5	2.26e-13	2.82e-11	chr11
hsa-mir-129-1	7.27	3.4	4.52e-12	4.03e-10	chr7
hsa-mir-217	77.86	1.9	2.41e-08	1.16e-06	chr2
hsa-mir-363	57.36	1.2	0.000435	0.005311	chrX
hsa-mir-29c	11003.7	1.2	3.78e-06	8.75e-05	chr1
hsa-mir-20b	127.08	1	0.006116	0.038945	chrX
hsa-mir-92b	393.4	0.9	0.000179	0.002661	chr1
hsa-mir-660	104.61	0.7	4.36e-05	0.000798	chrX
hsa-mir-101-2	17318.6	0.7	0.000498	0.005649	chr9
hsa-mir-101-1	17210.2	0.7	0.000527	0.00587	chr1
hsa-mir-339	165.74	-0.6	0.001391	0.01204	chr7
hsa-mir-590	57.44	-0.6	0.001905	0.015645	chr7
hsa-mir-99b	124367	-0.6	0.000823	0.008147	chr19
hsa-mir-491	13.17	-0.6	0.007189	0.044417	chr9
hsa-mir-130b	73.03	-0.6	0.002804	0.021081	chr22
hsa-mir-127	2846	-0.7	0.001409	0.01204	chr14
hsa-mir-30c-1	2833.08	-0.8	0.000212	0.003002	chr1
hsa-mir-889	42.7	-0.8	0.002475	0.018937	chr14
hsa-mir-3074	44.72	-0.8	0.000798	0.008147	chr9
hsa-mir-495	24.48	-0.9	0.000878	0.008429	chr14
hsa-mir-323a	12.42	-0.9	0.00355	0.02517	chr14
hsa-mir-382	80.14	-0.9	0.000113	0.001802	chr14
hsa-mir-149	516.81	-0.9	0.005524	0.03667	chr2
hsa-mir-485	14.97	-0.9	0.000575	0.006289	chr14
hsa-mir-377	10.77	-0.9	0.000456	0.005371	chr14
hsa-mir-134	1321.87	-0.9	4.48e-05	0.000798	chr14
hsa-mir-431	37.07	-0.9	0.000494	0.005649	chr14
hsa-mir-379	2568.02	-0.9	0.000256	0.003463	chr14
hsa-mir-345	74.64	-1	0.000205	0.002979	chr14
hsa-mir-887	30.51	-1	0.00195	0.015799	chr5
hsa-mir-3607	284.27	-1	0.000709	0.007501	NA
hsa-mir-496	8.12	-1	0.000953	0.008871	chr14
hsa-mir-3170	6.79	-1	0.000841	0.008203	chr13
hsa-mir-299	11.68	-1	0.00011	0.001802	chr14
hsa-mir-655	8.12	-1	0.000156	0.002432	chr14
hsa-mir-1266	50.71	-1.1	3.85e-05	0.000728	chr15
hsa-mir-654	72.56	-1.1	2.69e-05	0.000526	chr14
hsa-mir-539	36.09	-1.1	8.02e-05	0.001387	chr14
hsa-mir-3653	33.19	-1.1	1.18e-05	0.000237	NA
hsa-mir-190b	65.09	-1.1	0.007751	0.047417	chr1
hsa-mir-214	114.82	-1.1	2.83e-07	8.7e-06	chr1
hsa-mir-196b	1097.65	-1.1	0.000178	0.002661	chr7
hsa-mir-487b	16.3	-1.1	9.23e-06	0.000206	chr14
hsa-mir-370	34.06	-1.2	3.32e-06	8.29e-05	chr14
hsa-mir-369	32.21	-1.2	2.12e-07	7.37e-06	chr14
hsa-mir-758	64.31	-1.2	3.12e-06	8.1e-05	chr14
hsa-mir-210	2086.53	-1.2	0.00081	0.008147	chr11
hsa-mir-154	23.11	-1.2	7.2e-08	3.21e-06	chr14
hsa-mir-375	87622.9	-1.3	0.001349	0.011852	chr2
hsa-mir-1248	6.63	-1.3	8.22e-05	0.001387	chr3
hsa-mir-411	22.05	-1.4	1.57e-07	5.78e-06	chr14
hsa-mir-935	11.77	-1.4	0.006044	0.038878	chr19
hsa-mir-4662a	108.99	-1.5	2.25e-06	6.09e-05	chr8
hsa-mir-494	5.56	-1.5	1.89e-06	5.37e-05	chr14
hsa-mir-432	22.95	-1.6	1.05e-07	4.1e-06	chr14
hsa-mir-493	42.03	-1.8	2.67e-12	2.78e-10	chr14
hsa-mir-376c	18.94	-1.8	5.3e-12	4.14e-10	chr14
hsa-mir-376b	6.98	-2.1	2.7e-11	1.68e-09	chr14
hsa-mir-135a-2	11.21	-2.4	0.0009	0.008512	chr12
hsa-mir-483	22.12	-2.4	1.26e-10	7.14e-09	chr11
hsa-mir-374c	7.29	-2.4	0.003216	0.023613	chrX
hsa-mir-135a-1	8.73	-2.5	0.000443	0.005311	chr3
hsa-mir-105-1	46.05	-2.9	0.003655	0.025625	chrX
hsa-mir-105-2	45.85	-2.9	0.003405	0.024708	chrX
hsa-mir-885	8.06	-3.2	2.93e-07	8.7e-06	chr3
hsa-mir-1269a	240.32	-10.3	3.67e-27	2.29e-24	chr4

## Sheet: Table S8
Table S8. AA vs CA over all
miRNA	log2FC	P-adj
hsa-mir-20a	0.9 (Up)	2.52e-24
hsa-mir-135b	0.9 (Up)	2.62e-05
hsa-mir-584	0.7 (Up)	2.55e-10
hsa-mir-17	0.6 (Up)	3.83e-12
hsa-mir-532	0.6 (Up)	2.74e-23
hsa-mir-10a	-0.7 (Down)	1.18E-08
hsa-mir-29c	-0.2 (Down)	0.111358
hsa-mir-375	-0.1 (Down)	0.640543

## Sheet: Table S9
	Primary Breast Cancer Characteristics
Variable	Number of cases(n)	AR
		positive(n)	negative(n)
Age (Mean)		59.3	55.8
Gender		Male (11), Female (799)	Male (1), Female (260)
Race		98 (AA),594(CA)	83( AA), 147(CA)
Total cases	1071	810	261
ER positive	795	708	82
PR positive	689	626	58
Her2 positive	159	135	24
TNBC	113	17	96
Stage1	189	143	36
Stage 2	609	441	167
Stage3 and above	279	220	56
		Patient Characteristics Stratified by Race
Variable	Number of cases(n)	AA		CA
		AR positive(n)	AR negative(n)	AR positive(n)	AR negative(n)
Age (Mean)		57.1	55.3	59.3	55.9
Total cases	922	98	83	594	147
ER positive	675	86	22	520	47
PR positive	584	74	14	465	31
Her2 positive	117	11	4	89	13
TNBC	99	2	30	11	56
Stage1	170	21	11	114	24
Stage 2	512	54	51	314	93
Stage3 and above	233	22	21	162	28

## Sheet: Table S10
	Pathway interaction in miRsystems database for Eight selected miRNAs
	hsa-miR-20a, hsa-miR-135b, hsa-miR-584, hsa-miR-17, hsa-miR-532, hsa-miR-10a, hsa-miR-29c, and hsa-miR-375
CATEGORY	TERM	TERM_ID	URL	TOTAL_GENES_OF_THE_TERM	UNION_TARGETS_IN_THE_TERM	MIRS_IN_THE_TERM	SCORE
PATHWAY_INTERACTION_DATABASE	REGULATION_OF_NUCLEAR_SMAD2_3_SIGNALING	200003	http://public.ndexbio.org/#/network/246aac04-6195-11e5-8ac5-06603eb7f303	82	35	8	3.078
PATHWAY_INTERACTION_DATABASE	INTEGRINS_IN_ANGIOGENESIS	200129	http://public.ndexbio.org/#/network/2ddeac89-6194-11e5-8ac5-06603eb7f303	74	31	7	2.579
PATHWAY_INTERACTION_DATABASE	BETA1_INTEGRIN_CELL_SURFACE_INTERACTIONS	200016	http://public.ndexbio.org/#/network/2fd0bc63-618d-11e5-8ac5-06603eb7f303	65	29	6	2.566
PATHWAY_INTERACTION_DATABASE	BMP_RECEPTOR_SIGNALING	200145	http://public.ndexbio.org/#/network/2a3c66e7-618e-11e5-8ac5-06603eb7f303	42	17	7	2.522
PATHWAY_INTERACTION_DATABASE	E2F_TRANSCRIPTION_FACTOR_NETWORK	200032	http://public.ndexbio.org/#/network/bb4d0fd3-6191-11e5-8ac5-06603eb7f303	73	25	7	2.474
PATHWAY_INTERACTION_DATABASE	DIRECT_P53_EFFECTORS	200120	http://public.ndexbio.org/#/network/67c3b75d-6191-11e5-8ac5-06603eb7f303	137	40	8	2.432
PATHWAY_INTERACTION_DATABASE	NEUROTROPHIC_FACTOR-MEDIATED_TRK_RECEPTOR_SIGNALING	200151	http://public.ndexbio.org/#/network/774988f5-6194-11e5-8ac5-06603eb7f303	61	20	7	2.357
PATHWAY_INTERACTION_DATABASE	SIGNALING_EVENTS_MEDIATED_BY_FOCAL_ADHESION_KINASE	200225	http://public.ndexbio.org/#/network/8fb80085-6195-11e5-8ac5-06603eb7f303	58	22	6	2.331
PATHWAY_INTERACTION_DATABASE	ERBB1_DOWNSTREAM_SIGNALING	200134	http://public.ndexbio.org/#/network/30d60550-6192-11e5-8ac5-06603eb7f303	106	38	8	2.319
PATHWAY_INTERACTION_DATABASE	REGULATION_OF_NUCLEAR_BETA_CATENIN_SIGNALING_AND_TARGET_GENE_TRANSCRIPTION	200177	http://public.ndexbio.org/#/network/1590a3b3-6195-11e5-8ac5-06603eb7f303	79	27	8	2.297
PATHWAY_INTERACTION_DATABASE	PDGFR-BETA_SIGNALING_PATHWAY	200150	http://public.ndexbio.org/#/network/c901a3e4-6194-11e5-8ac5-06603eb7f303	126	38	8	2.211
PATHWAY_INTERACTION_DATABASE	SYNDECAN-1-MEDIATED_SIGNALING_EVENTS	200157	http://public.ndexbio.org/#/network/f957cc16-6195-11e5-8ac5-06603eb7f303	46	21	7	2.178
PATHWAY_INTERACTION_DATABASE	ALK1_SIGNALING_EVENTS	200149	http://public.ndexbio.org/#/network/fcc72679-6186-11e5-8ac5-06603eb7f303	25	14	6	2.097
PATHWAY_INTERACTION_DATABASE	FOXO_FAMILY_SIGNALING	200108	http://public.ndexbio.org/#/network/d06dbbda-6192-11e5-8ac5-06603eb7f303	49	25	8	2.018
PATHWAY_INTERACTION_DATABASE	TGF-BETA_RECEPTOR_SIGNALING	200228	http://public.ndexbio.org/#/network/1f188fcc-6196-11e5-8ac5-06603eb7f303	55	24	8	2.001
PATHWAY_INTERACTION_DATABASE	IFN-GAMMA_PATHWAY	200130	http://public.ndexbio.org/#/network/51b1ed75-6193-11e5-8ac5-06603eb7f303	42	20	7	1.939
PATHWAY_INTERACTION_DATABASE	HIF-2-ALPHA_TRANSCRIPTION_FACTOR_NETWORK	200036	http://public.ndexbio.org/#/network/37358832-6193-11e5-8ac5-06603eb7f303	34	15	8	1.854
PATHWAY_INTERACTION_DATABASE	ATF-2_TRANSCRIPTION_FACTOR_NETWORK	200136	http://public.ndexbio.org/#/network/c76c900a-618a-11e5-8ac5-06603eb7f303	58	23	8	1.844
PATHWAY_INTERACTION_DATABASE	CDC42_SIGNALING_EVENTS	200069	http://public.ndexbio.org/#/network/50b98ae0-6190-11e5-8ac5-06603eb7f303	70	26	7	1.825
PATHWAY_INTERACTION_DATABASE	SIGNALING_EVENTS_MEDIATED_BY_TCPTP	200078	http://public.ndexbio.org/#/network/cd5ca44d-6195-11e5-8ac5-06603eb7f303	41	19	7	1.806
PATHWAY_INTERACTION_DATABASE	NOTCH-MEDIATED_HES_HEY_NETWORK	200229	http://public.ndexbio.org/#/network/8ee56389-6194-11e5-8ac5-06603eb7f303	48	20	8	1.794
PATHWAY_INTERACTION_DATABASE	C-MYB_TRANSCRIPTION_FACTOR_NETWORK	200154	http://public.ndexbio.org/#/network/61020228-618e-11e5-8ac5-06603eb7f303	81	24	8	1.788
PATHWAY_INTERACTION_DATABASE	BETA3_INTEGRIN_CELL_SURFACE_INTERACTIONS	200043	http://public.ndexbio.org/#/network/c2800165-618d-11e5-8ac5-06603eb7f303	43	17	6	1.742
PATHWAY_INTERACTION_DATABASE	P75(NTR)-MEDIATED_SIGNALING	200123	http://public.ndexbio.org/#/network/b492782f-6194-11e5-8ac5-06603eb7f303	67	21	6	1.712
PATHWAY_INTERACTION_DATABASE	N-CADHERIN_SIGNALING_EVENTS	200210	http://public.ndexbio.org/#/network/5fc9c1e1-6194-11e5-8ac5-06603eb7f303	36	14	7	1.668
PATHWAY_INTERACTION_DATABASE	CXCR4-MEDIATED_SIGNALING_EVENTS	200099	http://public.ndexbio.org/#/network/46a5529b-6191-11e5-8ac5-06603eb7f303	102	30	8	1.666
PATHWAY_INTERACTION_DATABASE	NOTCH_SIGNALING_PATHWAY	200015	http://public.ndexbio.org/#/network/88f83518-6194-11e5-8ac5-06603eb7f303	59	20	8	1.61
PATHWAY_INTERACTION_DATABASE	IL6-MEDIATED_SIGNALING_EVENTS	200147	http://public.ndexbio.org/#/network/e684d5d2-6193-11e5-8ac5-06603eb7f303	45	17	7	1.587
PATHWAY_INTERACTION_DATABASE	FGF_SIGNALING_PATHWAY	200221	http://public.ndexbio.org/#/network/98ed0df6-6192-11e5-8ac5-06603eb7f303	59	19	8	1.545
PATHWAY_INTERACTION_DATABASE	SHP2_SIGNALING	200083	http://public.ndexbio.org/#/network/85755aa4-6195-11e5-8ac5-06603eb7f303	54	17	7	1.544
PATHWAY_INTERACTION_DATABASE	ERBB4_SIGNALING_EVENTS	200011	http://public.ndexbio.org/#/network/6104ebb2-6192-11e5-8ac5-06603eb7f303	35	15	8	1.534
PATHWAY_INTERACTION_DATABASE	E-CADHERIN_SIGNALING_IN_THE_NASCENT_ADHERENS_JUNCTION	200125	http://public.ndexbio.org/#/network/aef0d8c2-6191-11e5-8ac5-06603eb7f303	38	12	8	1.525
PATHWAY_INTERACTION_DATABASE	LPA_RECEPTOR_MEDIATED_EVENTS	200013	http://public.ndexbio.org/#/network/4b994cde-6194-11e5-8ac5-06603eb7f303	66	19	7	1.524
PATHWAY_INTERACTION_DATABASE	BCR_SIGNALING_PATHWAY	200006	http://public.ndexbio.org/#/network/acbf44e2-618c-11e5-8ac5-06603eb7f303	68	21	8	1.473
PATHWAY_INTERACTION_DATABASE	VEGFR1_SPECIFIC_SIGNALS	200178	http://public.ndexbio.org/#/network/8b13143b-6196-11e5-8ac5-06603eb7f303	28	11	6	1.465
PATHWAY_INTERACTION_DATABASE	SIGNALING_EVENTS_REGULATED_BY_RET_TYROSINE_KINASE	200070	http://public.ndexbio.org/#/network/e4431190-6195-11e5-8ac5-06603eb7f303	38	11	7	1.462
PATHWAY_INTERACTION_DATABASE	IGF1_PATHWAY	200100	http://public.ndexbio.org/#/network/5e904cd6-6193-11e5-8ac5-06603eb7f303	29	12	8	1.408
PATHWAY_INTERACTION_DATABASE	VALIDATED_TRANSCRIPTIONAL_TARGETS_OF_AP1_FAMILY_MEMBERS_FRA1_AND_FRA2	200055	http://public.ndexbio.org/#/network/76d028a7-6196-11e5-8ac5-06603eb7f303	35	12	7	1.39
PATHWAY_INTERACTION_DATABASE	CLASS_I_PI3K_SIGNALING_EVENTS_MEDIATED_BY_AKT	200198	http://public.ndexbio.org/#/network/046a84e6-6191-11e5-8ac5-06603eb7f303	34	16	6	1.388
PATHWAY_INTERACTION_DATABASE	REGULATION_OF_RETINOBLASTOMA_PROTEIN	200224	http://public.ndexbio.org/#/network/407a3468-6195-11e5-8ac5-06603eb7f303	64	19	7	1.383
PATHWAY_INTERACTION_DATABASE	AP-1_TRANSCRIPTION_FACTOR_NETWORK	200138	http://public.ndexbio.org/#/network/3ce2f9c5-6189-11e5-8ac5-06603eb7f303	69	20	8	1.381
PATHWAY_INTERACTION_DATABASE	ROLE_OF_CALCINEURIN-DEPENDENT_NFAT_SIGNALING_IN_LYMPHOCYTES	200090	http://public.ndexbio.org/#/network/61bdd46d-6195-11e5-8ac5-06603eb7f303	55	21	7	1.375
PATHWAY_INTERACTION_DATABASE	SIGNALING_EVENTS_MEDIATED_BY_HEPATOCYTE_GROWTH_FACTOR_RECEPTOR_(C-MET)	200041	http://public.ndexbio.org/#/network/ac39d2b9-6195-11e5-8ac5-06603eb7f303	77	20	8	1.372
PATHWAY_INTERACTION_DATABASE	SIGNALING_EVENTS_MEDIATED_BY_VEGFR1_AND_VEGFR2	200189	http://public.ndexbio.org/#/network/d6f6ae1f-6195-11e5-8ac5-06603eb7f303	68	24	8	1.365
PATHWAY_INTERACTION_DATABASE	EPHB_FORWARD_SIGNALING	200052	http://public.ndexbio.org/#/network/01c81f4a-6192-11e5-8ac5-06603eb7f303	36	14	6	1.353
PATHWAY_INTERACTION_DATABASE	EPHRIN_B_REVERSE_SIGNALING	200205	http://public.ndexbio.org/#/network/149a63dc-6192-11e5-8ac5-06603eb7f303	30	10	6	1.353
PATHWAY_INTERACTION_DATABASE	SIGNALING_EVENTS_MEDIATED_BY_HDAC_CLASS_I	200084	http://public.ndexbio.org/#/network/97e84126-6195-11e5-8ac5-06603eb7f303	67	17	7	1.352
PATHWAY_INTERACTION_DATABASE	P73_TRANSCRIPTION_FACTOR_NETWORK	200017	http://public.ndexbio.org/#/network/a88c505e-6194-11e5-8ac5-06603eb7f303	73	23	8	1.33
PATHWAY_INTERACTION_DATABASE	CASPASE_CASCADE_IN_APOPTOSIS	200174	http://public.ndexbio.org/#/network/b9d3ef2e-618f-11e5-8ac5-06603eb7f303	56	16	6	1.317
PATHWAY_INTERACTION_DATABASE	SIGNALING_EVENTS_MEDIATED_BY_STEM_CELL_FACTOR_RECEPTOR_(C-KIT)	200182	http://public.ndexbio.org/#/network/c6b6861c-6195-11e5-8ac5-06603eb7f303	52	16	8	1.289
PATHWAY_INTERACTION_DATABASE	COREGULATION_OF_ANDROGEN_RECEPTOR_ACTIVITY	200049	http://public.ndexbio.org/#/network/27e0e369-6191-11e5-8ac5-06603eb7f303	57	19	7	1.278
PATHWAY_INTERACTION_DATABASE	INTERNALIZATION_OF_ERBB1	200172	http://public.ndexbio.org/#/network/3aa9aafa-6194-11e5-8ac5-06603eb7f303	39	15	7	1.277
PATHWAY_INTERACTION_DATABASE	CALCINEURIN-REGULATED_NFAT-DEPENDENT_TRANSCRIPTION_IN_LYMPHOCYTES	200050	http://public.ndexbio.org/#/network/0439e9da-618f-11e5-8ac5-06603eb7f303	50	17	6	1.271
PATHWAY_INTERACTION_DATABASE	A6B1_AND_A6B4_INTEGRIN_SIGNALING	200191	http://public.ndexbio.org/#/network/73d1a893-6186-11e5-8ac5-06603eb7f303	44	17	6	1.267
PATHWAY_INTERACTION_DATABASE	POSTTRANSLATIONAL_REGULATION_OF_ADHERENS_JUNCTION_STABILITY_AND_DISSASSEMBLY	200117	http://public.ndexbio.org/#/network/ebb21a59-6194-11e5-8ac5-06603eb7f303	48	14	7	1.262
PATHWAY_INTERACTION_DATABASE	GLUCOCORTICOID_RECEPTOR_REGULATORY_NETWORK	200091	http://public.ndexbio.org/#/network/dfba0dfb-6192-11e5-8ac5-06603eb7f303	82	20	7	1.256
PATHWAY_INTERACTION_DATABASE	SIGNALING_EVENTS_MEDIATED_BY_HDAC_CLASS_II	200023	http://public.ndexbio.org/#/network/a1da5607-6195-11e5-8ac5-06603eb7f303	34	12	8	1.246
PATHWAY_INTERACTION_DATABASE	LISSENCEPHALY_GENE_(LIS1)_IN_NEURONAL_MIGRATION_AND_DEVELOPMENT	200133	http://public.ndexbio.org/#/network/41fc83ec-6194-11e5-8ac5-06603eb7f303	31	12	7	1.24
PATHWAY_INTERACTION_DATABASE	VALIDATED_TRANSCRIPTIONAL_TARGETS_OF_TAP63_ISOFORMS	200204	http://public.ndexbio.org/#/network/82e8ee19-6196-11e5-8ac5-06603eb7f303	51	18	7	1.234
PATHWAY_INTERACTION_DATABASE	IL4-MEDIATED_SIGNALING_EVENTS	200022	http://public.ndexbio.org/#/network/cff33f50-6193-11e5-8ac5-06603eb7f303	64	17	8	1.216
PATHWAY_INTERACTION_DATABASE	RAC1_SIGNALING_PATHWAY	200223	http://public.ndexbio.org/#/network/faffa4fc-6194-11e5-8ac5-06603eb7f303	54	16	7	1.213
PATHWAY_INTERACTION_DATABASE	EPHA_FORWARD_SIGNALING	200143	http://public.ndexbio.org/#/network/f25420e8-6191-11e5-8ac5-06603eb7f303	34	10	6	1.211
PATHWAY_INTERACTION_DATABASE	HIF-1-ALPHA_TRANSCRIPTION_FACTOR_NETWORK	200203	http://public.ndexbio.org/#/network/20ef2b81-6193-11e5-8ac5-06603eb7f303	65	17	7	1.192
PATHWAY_INTERACTION_DATABASE	P38_MAPK_SIGNALING_PATHWAY	200018	http://public.ndexbio.org/#/network/99bea41b-6194-11e5-8ac5-06603eb7f303	29	12	7	1.167
PATHWAY_INTERACTION_DATABASE	REGULATION_OF_ANDROGEN_RECEPTOR_ACTIVITY	200121	http://public.ndexbio.org/#/network/094a8cb0-6195-11e5-8ac5-06603eb7f303	52	15	7	1.167
PATHWAY_INTERACTION_DATABASE	ERBB2_ERBB3_SIGNALING_EVENTS	200141	http://public.ndexbio.org/#/network/51e35311-6192-11e5-8ac5-06603eb7f303	42	15	7	1.166
PATHWAY_INTERACTION_DATABASE	VALIDATED_TARGETS_OF_C-MYC_TRANSCRIPTIONAL_REPRESSION	200201	http://public.ndexbio.org/#/network/6bbdafa6-6196-11e5-8ac5-06603eb7f303	63	19	7	1.15
PATHWAY_INTERACTION_DATABASE	S1P3_PATHWAY	200046	http://public.ndexbio.org/#/network/7cb02d01-6195-11e5-8ac5-06603eb7f303	29	10	6	1.149
PATHWAY_INTERACTION_DATABASE	OSTEOPONTIN-MEDIATED_EVENTS	200053	http://public.ndexbio.org/#/network/94bf7f2a-6194-11e5-8ac5-06603eb7f303	31	11	6	1.139
PATHWAY_INTERACTION_DATABASE	REGULATION_OF_CDC42_ACTIVITY	200071	http://public.ndexbio.org/#/network/0ffe6681-6195-11e5-8ac5-06603eb7f303	30	12	6	1.117
PATHWAY_INTERACTION_DATABASE	ENDOTHELINS	200005	http://public.ndexbio.org/#/network/dfb9dc47-6191-11e5-8ac5-06603eb7f303	62	16	8	1.109
PATHWAY_INTERACTION_DATABASE	EGF_RECEPTOR_(ERBB1)_SIGNALING_PATHWAY	200101	http://public.ndexbio.org/#/network/eacb5d58-1218-11e6-a039-06603eb7f303	32	11	5	1.107
PATHWAY_INTERACTION_DATABASE	PAR1-MEDIATED_THROMBIN_SIGNALING_EVENTS	200190	http://public.ndexbio.org/#/network/be5084c0-6194-11e5-8ac5-06603eb7f303	42	13	5	1.1
PATHWAY_INTERACTION_DATABASE	GMCSF-MEDIATED_SIGNALING_EVENTS	200019	http://public.ndexbio.org/#/network/095aa3ef-6193-11e5-8ac5-06603eb7f303	36	11	7	1.099
PATHWAY_INTERACTION_DATABASE	NONCANONICAL_WNT_SIGNALING_PATHWAY	200020	http://public.ndexbio.org/#/network/7ff5fe76-6194-11e5-8ac5-06603eb7f303	32	13	7	1.098
PATHWAY_INTERACTION_DATABASE	LKB1_SIGNALING_EVENTS	200074	http://public.ndexbio.org/#/network/4623bf6d-6194-11e5-8ac5-06603eb7f303	46	14	7	1.097
PATHWAY_INTERACTION_DATABASE	RHOA_SIGNALING_PATHWAY	200009	http://public.ndexbio.org/#/network/5c6b5f5c-6195-11e5-8ac5-06603eb7f303	44	13	7	1.097
PATHWAY_INTERACTION_DATABASE	ANGIOPOIETIN_RECEPTOR_TIE2-MEDIATED_SIGNALING	200079	http://public.ndexbio.org/#/network/ad60647c-6188-11e5-8ac5-06603eb7f303	49	15	7	1.096
PATHWAY_INTERACTION_DATABASE	TNF_RECEPTOR_SIGNALING_PATHWAY	200102	http://public.ndexbio.org/#/network/316be05e-6196-11e5-8ac5-06603eb7f303	46	14	6	1.088
PATHWAY_INTERACTION_DATABASE	REGULATION_OF_TELOMERASE	200086	http://public.ndexbio.org/#/network/4dfe97ca-6195-11e5-8ac5-06603eb7f303	67	17	8	1.085
PATHWAY_INTERACTION_DATABASE	HEDGEHOG_SIGNALING_EVENTS_MEDIATED_BY_GLI_PROTEINS	200173	http://public.ndexbio.org/#/network/153b6970-6193-11e5-8ac5-06603eb7f303	48	14	7	1.083
PATHWAY_INTERACTION_DATABASE	CERAMIDE_SIGNALING_PATHWAY	200119	http://public.ndexbio.org/#/network/d3747df2-6190-11e5-8ac5-06603eb7f303	48	15	6	1.077
PATHWAY_INTERACTION_DATABASE	IL3-MEDIATED_SIGNALING_EVENTS	200146	http://public.ndexbio.org/#/network/c868db9f-6193-11e5-8ac5-06603eb7f303	27	10	7	1.075
PATHWAY_INTERACTION_DATABASE	SIGNALING_EVENTS_MEDIATED_BY_HDAC_CLASS_III	200025	http://public.ndexbio.org/#/network/a7191c08-6195-11e5-8ac5-06603eb7f303	39	13	5	1.075
PATHWAY_INTERACTION_DATABASE	REGULATION_OF_RHOA_ACTIVITY	200061	http://public.ndexbio.org/#/network/49ece019-6195-11e5-8ac5-06603eb7f303	46	13	6	1.073
PATHWAY_INTERACTION_DATABASE	REGULATION_OF_P38-ALPHA_AND_P38-BETA	200066	http://public.ndexbio.org/#/network/3062ca15-6195-11e5-8ac5-06603eb7f303	31	13	7	1.071
PATHWAY_INTERACTION_DATABASE	SIGNALING_EVENTS_MEDIATED_BY_PTP1B	200042	http://public.ndexbio.org/#/network/be498a9b-6195-11e5-8ac5-06603eb7f303	52	15	7	1.071
PATHWAY_INTERACTION_DATABASE	HIV-1_NEF_NEGATIVE_EFFECTOR_OF_FAS_AND_TNF-ALPHA	200156	http://public.ndexbio.org/#/network/41a75463-6193-11e5-8ac5-06603eb7f303	35	10	6	1.068
PATHWAY_INTERACTION_DATABASE	TRAIL_SIGNALING_PATHWAY	200068	http://public.ndexbio.org/#/network/3a79fddf-6196-11e5-8ac5-06603eb7f303	28	10	5	1.063
PATHWAY_INTERACTION_DATABASE	FAS_(CD95)_SIGNALING_PATHWAY	200080	http://public.ndexbio.org/#/network/79cc9c14-6192-11e5-8ac5-06603eb7f303	38	14	6	1.034
PATHWAY_INTERACTION_DATABASE	GLYPICAN_1_NETWORK	200026	http://public.ndexbio.org/#/network/fb91e48c-6192-11e5-8ac5-06603eb7f303	27	9	6	1.034
PATHWAY_INTERACTION_DATABASE	IL2_SIGNALING_EVENTS_MEDIATED_BY_STAT5	200185	http://public.ndexbio.org/#/network/9938526b-6193-11e5-8ac5-06603eb7f303	30	9	6	1.024
PATHWAY_INTERACTION_DATABASE	ARF6_TRAFFICKING_EVENTS	200057	http://public.ndexbio.org/#/network/7a5b8f09-618a-11e5-8ac5-06603eb7f303	49	17	6	1.019
PATHWAY_INTERACTION_DATABASE	NECTIN_ADHESION_PATHWAY	200065	http://public.ndexbio.org/#/network/685baa82-6194-11e5-8ac5-06603eb7f303	28	9	7	1.013
PATHWAY_INTERACTION_DATABASE	REGULATION_OF_RAC1_ACTIVITY	200194	http://public.ndexbio.org/#/network/351aacd6-6195-11e5-8ac5-06603eb7f303	38	11	5	1.005
PATHWAY_INTERACTION_DATABASE	MTOR_SIGNALING_PATHWAY	200096	http://public.ndexbio.org/#/network/559dd850-6194-11e5-8ac5-06603eb7f303	68	19	7	1
PATHWAY_INTERACTION_DATABASE	REELIN_SIGNALING_PATHWAY	200062	http://public.ndexbio.org/#/network/054f432f-6195-11e5-8ac5-06603eb7f303	29	9	7	0.998
PATHWAY_INTERACTION_DATABASE	CLASS_I_PI3K_SIGNALING_EVENTS	200116	http://public.ndexbio.org/#/network/12b82bb7-6191-11e5-8ac5-06603eb7f303	47	14	6	0.995
PATHWAY_INTERACTION_DATABASE	NEPHRIN_NEPH1_SIGNALING_IN_THE_KIDNEY_PODOCYTE	200153	http://public.ndexbio.org/#/network/6cfb9873-6194-11e5-8ac5-06603eb7f303	31	11	5	0.987
PATHWAY_INTERACTION_DATABASE	SYNDECAN-2-MEDIATED_SIGNALING_EVENTS	200193	http://public.ndexbio.org/#/network/fe05ead7-6195-11e5-8ac5-06603eb7f303	33	10	5	0.957
PATHWAY_INTERACTION_DATABASE	PLASMA_MEMBRANE_ESTROGEN_RECEPTOR_SIGNALING	200034	http://public.ndexbio.org/#/network/dcc37895-6194-11e5-8ac5-06603eb7f303	39	11	5	0.94
PATHWAY_INTERACTION_DATABASE	PLK1_SIGNALING_EVENTS	200103	http://public.ndexbio.org/#/network/e5e87977-6194-11e5-8ac5-06603eb7f303	44	8	5	0.935
PATHWAY_INTERACTION_DATABASE	TCR_SIGNALING_IN_NAIVE_CD4+_T_CELLS	200027	http://public.ndexbio.org/#/network/0c2862fa-6196-11e5-8ac5-06603eb7f303	64	15	8	0.925
PATHWAY_INTERACTION_DATABASE	NETRIN-MEDIATED_SIGNALING_EVENTS	200088	http://public.ndexbio.org/#/network/716a3d34-6194-11e5-8ac5-06603eb7f303	30	9	6	0.919
PATHWAY_INTERACTION_DATABASE	TRK_RECEPTOR_SIGNALING_MEDIATED_BY_PI3K_AND_PLC-GAMMA	200215	http://public.ndexbio.org/#/network/4037def0-6196-11e5-8ac5-06603eb7f303	34	12	6	0.912
PATHWAY_INTERACTION_DATABASE	IL2_SIGNALING_EVENTS_MEDIATED_BY_PI3K	200118	http://public.ndexbio.org/#/network/8bbf39aa-6193-11e5-8ac5-06603eb7f303	37	12	5	0.902
PATHWAY_INTERACTION_DATABASE	VALIDATED_NUCLEAR_ESTROGEN_RECEPTOR_ALPHA_NETWORK	200159	http://public.ndexbio.org/#/network/58949883-6196-11e5-8ac5-06603eb7f303	63	14	6	0.884
PATHWAY_INTERACTION_DATABASE	IL2-MEDIATED_SIGNALING_EVENTS	200098	http://public.ndexbio.org/#/network/a2a1883c-6193-11e5-8ac5-06603eb7f303	54	14	6	0.876
PATHWAY_INTERACTION_DATABASE	TRK_RECEPTOR_SIGNALING_MEDIATED_BY_THE_MAPK_PATHWAY	200214	http://public.ndexbio.org/#/network/4980bb81-6196-11e5-8ac5-06603eb7f303	33	11	6	0.861
PATHWAY_INTERACTION_DATABASE	INSULIN-MEDIATED_GLUCOSE_TRANSPORT	200197	http://public.ndexbio.org/#/network/145e3376-6194-11e5-8ac5-06603eb7f303	29	12	7	0.854
PATHWAY_INTERACTION_DATABASE	FOXA1_TRANSCRIPTION_FACTOR_NETWORK	200227	http://public.ndexbio.org/#/network/aa3927b7-6192-11e5-8ac5-06603eb7f303	44	10	6	0.845
PATHWAY_INTERACTION_DATABASE	RETINOIC_ACID_RECEPTORS-MEDIATED_SIGNALING	200165	http://public.ndexbio.org/#/network/5797691b-6195-11e5-8ac5-06603eb7f303	27	10	5	0.793
PATHWAY_INTERACTION_DATABASE	SIGNALING_MEDIATED_BY_P38-ALPHA_AND_P38-BETA	200181	http://public.ndexbio.org/#/network/e9dd8c21-6195-11e5-8ac5-06603eb7f303	38	11	6	0.791
PATHWAY_INTERACTION_DATABASE	EPO_SIGNALING_PATHWAY	200184	http://public.ndexbio.org/#/network/20fe3c0e-6192-11e5-8ac5-06603eb7f303	34	9	7	0.784
PATHWAY_INTERACTION_DATABASE	VALIDATED_TRANSCRIPTIONAL_TARGETS_OF_DELTANP63_ISOFORMS	200187	http://public.ndexbio.org/#/network/7d7360a8-6196-11e5-8ac5-06603eb7f303	45	9	8	0.778
PATHWAY_INTERACTION_DATABASE	WNT_SIGNALING_NETWORK	200067	http://public.ndexbio.org/#/network/987a2b9f-6196-11e5-8ac5-06603eb7f303	28	8	7	0.772
PATHWAY_INTERACTION_DATABASE	ALPHA4_BETA1_INTEGRIN_SIGNALING_EVENTS	200222	http://public.ndexbio.org/#/network/aa07df5d-6187-11e5-8ac5-06603eb7f303	32	7	8	0.769
PATHWAY_INTERACTION_DATABASE	IL1-MEDIATED_SIGNALING_EVENTS	200089	http://public.ndexbio.org/#/network/68fce8e7-6193-11e5-8ac5-06603eb7f303	35	10	6	0.749
PATHWAY_INTERACTION_DATABASE	INSULIN_PATHWAY	200014	http://public.ndexbio.org/#/network/073b9f25-6194-11e5-8ac5-06603eb7f303	44	11	7	0.748
PATHWAY_INTERACTION_DATABASE	IL8-_AND_CXCR2-MEDIATED_SIGNALING_EVENTS	200168	http://public.ndexbio.org/#/network/fe78e284-6193-11e5-8ac5-06603eb7f303	33	8	7	0.725
PATHWAY_INTERACTION_DATABASE	FOXA2_AND_FOXA3_TRANSCRIPTION_FACTOR_NETWORKS	200087	http://public.ndexbio.org/#/network/b6933be8-6192-11e5-8ac5-06603eb7f303	45	8	6	0.714
PATHWAY_INTERACTION_DATABASE	P53_PATHWAY	200207	http://public.ndexbio.org/#/network/a0de862d-6194-11e5-8ac5-06603eb7f303	58	14	5	0.695
PATHWAY_INTERACTION_DATABASE	IL12_SIGNALING_MEDIATED_BY_STAT4	200230	http://public.ndexbio.org/#/network/72cf19b8-6193-11e5-8ac5-06603eb7f303	33	9	3	0.69
PATHWAY_INTERACTION_DATABASE	NONGENOTROPIC_ANDROGEN_SIGNALING	200171	http://public.ndexbio.org/#/network/843e2f77-6194-11e5-8ac5-06603eb7f303	30	8	6	0.677
PATHWAY_INTERACTION_DATABASE	PRESENILIN_ACTION_IN_NOTCH_AND_WNT_SIGNALING	200063	http://public.ndexbio.org/#/network/f51de83a-6194-11e5-8ac5-06603eb7f303	46	12	6	0.674
PATHWAY_INTERACTION_DATABASE	INTEGRIN_FAMILY_CELL_SURFACE_INTERACTIONS	200039	http://public.ndexbio.org/#/network/1ca2bf67-6194-11e5-8ac5-06603eb7f303	26	8	7	0.672
PATHWAY_INTERACTION_DATABASE	TCR_SIGNALING_IN_NAIVE_CD8+_T_CELLS	200075	http://public.ndexbio.org/#/network/15a017bb-6196-11e5-8ac5-06603eb7f303	51	11	7	0.664
PATHWAY_INTERACTION_DATABASE	CXCR3-MEDIATED_SIGNALING_EVENTS	200176	http://public.ndexbio.org/#/network/3a38a0ca-6191-11e5-8ac5-06603eb7f303	42	11	6	0.658
PATHWAY_INTERACTION_DATABASE	SYNDECAN-4-MEDIATED_SIGNALING_EVENTS	200135	http://public.ndexbio.org/#/network/076bc549-6196-11e5-8ac5-06603eb7f303	31	7	6	0.654
PATHWAY_INTERACTION_DATABASE	FC-EPSILON_RECEPTOR_I_SIGNALING_IN_MAST_CELLS	200004	http://public.ndexbio.org/#/network/86cd7795-6192-11e5-8ac5-06603eb7f303	61	13	5	0.646
PATHWAY_INTERACTION_DATABASE	UROKINASE-TYPE_PLASMINOGEN_ACTIVATOR_(UPA)_AND_UPAR-MEDIATED_SIGNALING	200140	http://public.ndexbio.org/#/network/503076a2-6196-11e5-8ac5-06603eb7f303	42	9	6	0.624
PATHWAY_INTERACTION_DATABASE	ARF6_SIGNALING_EVENTS	200073	http://public.ndexbio.org/#/network/3b3d91b8-618a-11e5-8ac5-06603eb7f303	35	8	5	0.619
PATHWAY_INTERACTION_DATABASE	IL27-MEDIATED_SIGNALING_EVENTS	200028	http://public.ndexbio.org/#/network/c134fc5e-6193-11e5-8ac5-06603eb7f303	26	6	7	0.612
PATHWAY_INTERACTION_DATABASE	FOXM1_TRANSCRIPTION_FACTOR_NETWORK	200142	http://public.ndexbio.org/#/network/c51cda49-6192-11e5-8ac5-06603eb7f303	41	8	5	0.604
PATHWAY_INTERACTION_DATABASE	AURORA_A_SIGNALING	200195	http://public.ndexbio.org/#/network/f131cf8e-618b-11e5-8ac5-06603eb7f303	31	6	6	0.602
PATHWAY_INTERACTION_DATABASE	VALIDATED_TARGETS_OF_C-MYC_TRANSCRIPTIONAL_ACTIVATION	200056	http://public.ndexbio.org/#/network/61d3b115-6196-11e5-8ac5-06603eb7f303	81	10	7	0.599
PATHWAY_INTERACTION_DATABASE	CD40_CD40L_SIGNALING	200037	http://public.ndexbio.org/#/network/1971792f-6190-11e5-8ac5-06603eb7f303	30	9	5	0.597
PATHWAY_INTERACTION_DATABASE	INTEGRIN-LINKED_KINASE_SIGNALING	200064	http://public.ndexbio.org/#/network/21738158-6194-11e5-8ac5-06603eb7f303	45	8	6	0.56
PATHWAY_INTERACTION_DATABASE	ATR_SIGNALING_PATHWAY	200038	http://public.ndexbio.org/#/network/8991cbac-618b-11e5-8ac5-06603eb7f303	39	5	6	0.555
PATHWAY_INTERACTION_DATABASE	STABILIZATION_AND_EXPANSION_OF_THE_E-CADHERIN_ADHERENS_JUNCTION	200183	http://public.ndexbio.org/#/network/f1a6cd94-6195-11e5-8ac5-06603eb7f303	41	9	6	0.552
PATHWAY_INTERACTION_DATABASE	IL12-MEDIATED_SIGNALING_EVENTS	200045	http://public.ndexbio.org/#/network/7acdea19-6193-11e5-8ac5-06603eb7f303	65	13	5	0.511
PATHWAY_INTERACTION_DATABASE	AURORA_B_SIGNALING	200012	http://public.ndexbio.org/#/network/304a75af-618c-11e5-8ac5-06603eb7f303	41	9	5	0.51
PATHWAY_INTERACTION_DATABASE	CALCIUM_SIGNALING_IN_THE_CD4+_TCR_PATHWAY	200186	http://public.ndexbio.org/#/network/5294f70b-618f-11e5-8ac5-06603eb7f303	32	8	4	0.492
PATHWAY_INTERACTION_DATABASE	FANCONI_ANEMIA_PATHWAY	200002	http://public.ndexbio.org/#/network/6befb873-6192-11e5-8ac5-06603eb7f303	48	5	5	0.468
PATHWAY_INTERACTION_DATABASE	IL23-MEDIATED_SIGNALING_EVENTS	200155	http://public.ndexbio.org/#/network/b71d0ffd-6193-11e5-8ac5-06603eb7f303	37	6	6	0.45
PATHWAY_INTERACTION_DATABASE	IL8-_AND_CXCR1-MEDIATED_SIGNALING_EVENTS	200200	http://public.ndexbio.org/#/network/f6a58ef3-6193-11e5-8ac5-06603eb7f303	27	5	6	0.448
PATHWAY_INTERACTION_DATABASE	THROMBOXANE_A2_RECEPTOR_SIGNALING	200082	http://public.ndexbio.org/#/network/27d5800d-6196-11e5-8ac5-06603eb7f303	56	10	5	0.434
PATHWAY_INTERACTION_DATABASE	REGULATION_OF_RAS_FAMILY_ACTIVATION	200213	http://public.ndexbio.org/#/network/397d91c7-6195-11e5-8ac5-06603eb7f303	33	5	5	0.411
PATHWAY_INTERACTION_DATABASE	ALPHA-SYNUCLEIN_SIGNALING	200220	http://public.ndexbio.org/#/network/588134bc-6187-11e5-8ac5-06603eb7f303	33	5	5	0.4
PATHWAY_INTERACTION_DATABASE	DOWNSTREAM_SIGNALING_IN_NAIVE_CD8+_T_CELLS	200216	http://public.ndexbio.org/#/network/92180cef-6191-11e5-8ac5-06603eb7f303	68	9	4	0.327
PATHWAY_INTERACTION_DATABASE	ALPHA9_BETA1_INTEGRIN_SIGNALING_EVENTS	200093	http://public.ndexbio.org/#/network/0f5519cf-6188-11e5-8ac5-06603eb7f303	25	3	3	0.264
PATHWAY_INTERACTION_DATABASE	AMB2_INTEGRIN_SIGNALING	200128	http://public.ndexbio.org/#/network/5d4f90b6-6188-11e5-8ac5-06603eb7f303	41	3	4	0.256
PATHWAY_INTERACTION_DATABASE	ATM_PATHWAY	200072	http://public.ndexbio.org/#/network/49bc3e2b-618b-11e5-8ac5-06603eb7f303	34	2	1	0.091
PATHWAY_INTERACTION_DATABASE	ENDOGENOUS_TLR_SIGNALING	200209	http://public.ndexbio.org/#/network/d8777e16-6191-11e5-8ac5-06603eb7f303	25	1	1	0.055
PATHWAY_INTERACTION_DATABASE	BETA2_INTEGRIN_CELL_SURFACE_INTERACTIONS	200139	http://public.ndexbio.org/#/network/95b6b434-618d-11e5-8ac5-06603eb7f303	29	1	1	0.054

[truncated: 4 more sheets: Table S11, Table S12, Table S13, Table S14]
